# Supplementary material for: Non-Invasive Point-of-Care Detection of Methamphetamine and Cocaine via Aptamer-Based Lateral Flow Test
Source: Biosensors (Basel). 2025 Jan 9;15(1):31. doi: 10.3390/bios15010031 (PMC11764150; doi:10.3390/bios15010031)
Supplement: Supplementary file 1 [file biosensors-15-00031-s001.zip]

Archive with 2 entries (2 files):
- biosensors-3388213-supplementary.mp4
- biosensors-3388213-supplementary.pdf
